# Supplementary material for: Identifying Baicalein as a Key Bioactive Compound in XueBiJing Targeting KEAP1: Implications for Antioxidant Effects
Source: Antioxidants (Basel). 2025 Feb 20;14(3):248. doi: 10.3390/antiox14030248 (PMC11939276; doi:10.3390/antiox14030248)
Supplement: Supplementary file 1 [file antioxidants-14-00248-s001.zip]

Archive with 3 entries (3 files):
- Supplementary information_clean.pdf
- Supplementary Table S1.xlsx
- Supplementary Table S4.xlsx
