# Supplementary material for: Identifying Baicalein as a Key Bioactive Compound in XueBiJing Targeting KEAP1: Implications for Antioxidant Effects
Source: Antioxidants (Basel). 2025 Feb 20;14(3):248. doi: 10.3390/antiox14030248 (PMC11939276; doi:10.3390/antiox14030248)
Supplement: Supplementary file 1 [file antioxidants-14-00248-s001.zip › Supplementary Table S1.xlsx]

## Sheet: Sheet1
		Table 1-1 Experimental Results of Exploratory Concentrations for Antiviral Efficacy in Sampled Pneumonia（n = 30）
		Grop	Concentration（μL/mL）	Number of Deaths (Tails)	Mortality Rate (%)	Phenotype
		Control	-	0	0	No apparent abnormalities
		Model	-	0	0	No apparent abnormalities
		Xuebijing	62.5	0	0	Similar to the model group
			125	0	0	Similar to the model group
			250	0	0	Similar to the model group
			500	22	73.3333	-
			1000	30	100	-
		Conclusion: In the experimental settings, Xuebijing injection demonstrated its maximum testing concentrations (MTC) for antiviral efficacy, which was 250 μL/mL.
	Table 1-2 Experimental Results for Antiviral Efficacy in Samples (Neutrophils) (n = 30)
					Xuebijing injection（μL/mL）
Performance Metrics		Control	Model	Dexamethasone Acetate 100 μM	62.5	125	250
The number of neutrophils in zebrafish swim bladder	1	1	12	10	11	9	9
	2	1	14	7	9	8	4
	3	1	14	5	6	6	10
	4	1	11	6	5	8	11
	5	3	8	15	7	10	6
	6	1	9	7	7	4	7
	7	1	12	15	11	8	9
	8	2	18	4	11	15	5
	9	2	19	5	5	4	5
	10	2	18	10	7	7	11
	mean	1.5	13.5	8.4	7.9	7.9	7.7
	mean value	1.5	13.5	8.4	7.9	7.9	7.7
	SE	0.223607	1.21335	1.26667	0.766667	1.00499	0.830662
	p	< 0.001		< 0.01	< 0.001	< 0.001	< 0.001
	Conclusion: In the experimental environment, XBJ demonstrated antiviral efficacy concerning viral pneumonia, particularly marked by a decrease in neutrophil counts within the fish swim bladder.
	Table 1-3 Experimental Results for Antiviral Efficacy in Samples (Macrophages) (n = 30)
Performance Metrics		Control	Model	Dexamethasone Acetate 100 μM	62.5	125	250
The fluorescence intensity of macrophages in zebrafish swim bladder	1	121572	598430	641517	433345	466600	478976
	2	154209	627492	398634	408436	478347	494360
	3	177539	630128	381050	685590	489966	528494
	4	122704	752197	233150	266920	174243	206561
	5	115843	520532	602941	611371	358180	240036
	6	87897	656552	581671	268334	491521	224502
	7	178681	719665	439451	240439	442623	252467
	8	103673	567016	441995	668799	436249	447361
	9	80601	694045	425141	397894	252474	437459
	10	178357	496084	369470	261503	582525	343835
	mean	132108	626214	451502	424263	417273	365405
	mean value	132108	626214	451502	424263	417273	365405
	SE	11898	26357	39310.6	55124.1	38727.7	39729.2
	p	< 0.001		< 0.01	< 0.01	< 0.01	< 0.001
	Conclusion: In the experiment, XBJ demonstrated antiviral efficacy concerning viral pneumonia, particularly marked by a decrease in the fluorescence intensity of macrophages in the fish swim bladder.
