# Supplementary material for: Identifying Baicalein as a Key Bioactive Compound in XueBiJing Targeting KEAP1: Implications for Antioxidant Effects
Source: Antioxidants (Basel). 2025 Feb 20;14(3):248. doi: 10.3390/antiox14030248 (PMC11939276; doi:10.3390/antiox14030248)
Supplement: Supplementary file 1 [file antioxidants-14-00248-s001.zip › Supplementary Table S4.xlsx]

## Sheet: seq_QC
	Read Counts			Quality Ratio
Sample ID	RawData	PassedQC	MapTo	QC/Raw	Map/QC	Map/Raw
			Genome
Ctrl_1	97732596	97686977	92025678	0.999533	0.941607	0.941607
Ctrl_2	98446865	98438081	92650809	0.999911	0.941209	0.941209
CL_1	95086325	95044664	89453389	0.999562	0.941172	0.941172
CL_2	124508290	124459055	117333569	0.999605	0.942748	0.942748
CM_1	110231153	110183245	103624642	0.999565	0.940475	0.940475
CM_2	110724620	110680307	104164299	0.9996	0.941128	0.941128
CH_1	113634521	113577561	106508230	0.999499	0.937758	0.937758
CH_2	100810930	100763045	94851473	0.999525	0.941332	0.941332

## Sheet: enrichment_map
Enrichment analysis report
Enrichment by Pathway Maps									xbj-merged_genelist
#	Maps	中文	免疫	凝血	免疫/凝血相关性	Total	pValue	Min FDR	p-value	FDR	In Data	Network Objects from Active Data
1	Cigarette smoke-mediated regulation of NRF2-antioxidant pathway in airway epithelial cells	香烟烟雾介导的气道上皮细胞 NRF2 抗氧化途径的调节	Reversal of Cigarette Smoke Extract Induced Sinonasal Epithelial Cell Barrier Dysfunction Through Nrf2 Activation	Role of Nrf2 and protective effects of Metformin against tobacco smoke-induced cerebrovascular toxicity		29	4.25456e-12	4.97358e-09	4.25456e-12	4.97358e-09	12	GCL cat, GSTA1, G6PD, Heme oxygenase 1, TXNRD1, NQO1, SRX1, GCL reg, ME1, GPX2, CYP1B1, UGT1A4
2	Androstenedione and testosterone biosynthesis and metabolism p.2	雄烯二酮和睾酮的生物合成和代谢 p.2	Impact of Androgens on Inflammation-Related Lipid Mediator Biosynthesis in Innate Immune Cells	Effects of Exogenous Androgens on Platelet Activity and Their Thrombogenic Potential in Supraphysiological Administration: A Literature Review		32	1.72078e-11	1.0058e-08	1.72078e-11	1.0058e-08	12	UGT1A10, AKR1C2, AKR1C1, UGT2B28, UGT1A3, UGT1A8, AKR1C3, UGT2B17, UGT1A1, UGT1A4, AKR1C4, UGT2B15
3	Estradiol metabolism	雌二醇代谢	Estrogen, Angiogenesis, Immunity and Cell Metabolism: Solving the Puzzle; Sex Hormones in Acquired Immunity and Autoimmune Disease	Estrogen increases coagulation factor V mRNA levels via both estrogen receptor-alpha and -beta in murine bone marrow/bone; The effect of estrone on thrombin generation may explain the different thrombotic risk between oral and transdermal hormone replacement therapy		42	6.60802e-10	2.57493e-07	6.60802e-10	2.57493e-07	12	SULT1A1, UGT1A10, UGT2B7, CYP1A2, CYP2C8, UGT2B28, UGT1A3, CYP1B1, UGT2B17, UGT1A1, UGT1A4, CYP1A1
4	2-Naphthylamine and 2-Nitronaphtalene metabolism	2-萘胺和 2-硝基萘代谢				60	5.3069e-09	1.55094e-06	5.3069e-09	1.55094e-06	13	SULT1A1, GSTA1, CYP1A2, UGT1A3, UGT1A8, HYEP, GSTA4, UGT1A1, UGT1A4, CYP1A1, UGT1A6, GSTA5, SULT1A2
5	PXR-mediated direct regulation of xenobiotic metabolizing enzymes / Rodent version	PXR 介导的外源代谢酶直接调节 / 啮齿动物版本		Stereoselective interactions of warfarin enantiomers with the pregnane X nuclear receptor in gene regulation of major drug-metabolizing cytochrome P450 enzymes		39	5.7142e-08	1.33598e-05	5.7142e-08	1.33598e-05	10	S14 protein, ABCG2, CYP2C8, UGT1A3, MRP3, UGT1A1, UGT1A4, ABCC2, SLC21A2, UGT1A6
6	Acetaminophen metabolism	对乙酰氨基酚代谢		A Review of Acetaminophen Poisoning; Acetaminophen Toxicity: What Pharmacists Need to Know		63	9.57528e-08	1.86558e-05	9.57528e-08	1.86558e-05	12	SULT1A1, UGT1A10, ABCG2, CYP1A2, NQO1, UGT1A3, MRP3, UGT1A1, ABCC2, CYP1A1, UGT2B15, UGT1A6
7	PXR-mediated direct regulation of xenobiotic metabolizing enzymes / Human version	PXR 介导的外源代谢酶的直接调节 / 人类版本		Stereoselective interactions of warfarin enantiomers with the pregnane X nuclear receptor in gene regulation of major drug-metabolizing cytochrome P450 enzymes		42	1.23056e-07	1.91008e-05	1.23056e-07	1.91008e-05	10	S14 protein, ABCG2, CYP2C8, UGT1A3, MRP3, UGT1A1, UGT1A4, ABCC2, SLC21A2, UGT1A6
8	Aryl hydrocarbon receptor signaling	芳烃受体信号	The aryl hydrocarbon receptor: an environmental sensor integrating immune responses in health and disease; The Aryl Hydrocarbon Receptor as a Modulator of Anti-viral Immunity; The aryl hydrocarbon receptor in immunity	Tryptophan-Derived Uremic Toxins and Thrombosis in Chronic Kidney Diseas; The Aryl Hydrocarbon Receptor is a Critical Regulator of Tissue Factor Stability and an Antithrombotic Target in Uremia		53	1.30715e-07	1.91008e-05	1.30715e-07	1.91008e-05	11	ABCG2, TY3H, GSTA1, CYP1A2, IL-8, NQO1, AHRR, CYP1B1, UGT1A1, CYP1A1, UGT1A6
9	NRF2 regulation of oxidative stress response	NRF2调节氧化应激反应	Reversal of Cigarette Smoke Extract Induced Sinonasal Epithelial Cell Barrier Dysfunction Through Nrf2 Activation	Role of Nrf2 and protective effects of Metformin against tobacco smoke-induced cerebrovascular toxicity		54	1.60237e-07	2.0813e-05	1.60237e-07	2.0813e-05	11	GCL cat, GSTA1, Heme oxygenase 1, TXNRD1, Actin cytoskeletal, NQO1, GCL reg, GPX2, UGT1A1, MAFG, SLC7A11
10	Naphthalene metabolism	萘代谢	Effects of naphthalene and naphthalene metabolites on the in vitro humoral immune response			72	3.27725e-06	0.000371362	3.27725e-06	0.000371362	11	GSTM1, ALDR, AKR1C2, GSTA1, CYP1A2, AKR1C1, CYP2C8, HYEP, AKR1C3, AKR1C4, CYP1A1
11	Signal transduction_Production and main functions of biologically active prostaglandins and Thromboxane A2	信号转导_生物活性前列腺素和血栓素A2的产生及主要功能	Prostaglandins and Inflammation; Prostaglandin regulation of type 2 inflammation: From basic biology to therapeutic interventions	Physiology, Thromboxane A2; Prostaglandins and Inflammation; Vascular wall–produced prostaglandin E2 exacerbates arterial thrombosis and atherothrombosis through platelet EP3 receptors	Y	59	3.49443e-06	0.000371362	3.49443e-06	0.000371362	10	PGD2R, PGE2R4, PGE2R3, COX-1 (PTGS1), SLC16A5, PPAR-gamma, PGES, AKR1C3, ABCC2, SLC21A2
12	Glutathione metabolism	谷胱甘肽代谢	Glutathione metabolism and its implications for health; Glutathione Metabolism Contributes to the Induction of Trained Immunity	Role of reduced glutathione on platelet functions; Glutathione Peroxidase-3 Deficiency Promotes Platelet-Dependent Thrombosis In Vivo		71	1.92704e-05	0.00187726	1.92704e-05	0.00187726	10	GCL cat, GSTM1, GSTA1, G6PD, GGT1, GCL reg, GPX2, GSTA4, MGST, GSTA5
13	1-Naphthylamine and 1-Nitronaphtalene metabolism	1-萘胺和 1-硝基萘代谢				45	2.34144e-05	0.0021055	2.34144e-05	0.0021055	8	GSTA1, CYP1A2, UGT1A3, UGT1A8, UGT1A1, UGT1A4, CYP1A1, UGT1A6
14	Immune response_PGE2 common pathways	免疫反应_PGE2常见途径	PGE(2) suppression of innate immunity during mucosal bacterial infection; Regulation of Immune Responses by Prostaglandin E2	Vascular wall–produced prostaglandin E2 exacerbates arterial thrombosis and atherothrombosis through platelet EP3 receptors	Y	47	3.25894e-05	0.00272121	3.25894e-05	0.00272121	8	PGE2R4, PGE2R3, COX-1 (PTGS1), G-protein alpha-i family, PGES, Adenylate cyclase, SLC21A2, PLC-beta
15	G protein-coupled receptors signaling in lung cancer	肺癌中的 G 蛋白偶联受体信号传导	Formyl peptide receptors: A promiscuous subfamily of G protein-coupled receptors controlling immune responses	Activation of Platelet Function Through G Protein–Coupled Receptors; settings Open AccessReview G Protein-Coupled Receptors in Cancer		76	3.53507e-05	0.00275499	3.53507e-05	0.00275499	10	Endothelin-1, PGE2R4, PGE2R3, Galpha(i)-specific peptide GPCRs, IL-8, EGF, SSTR5, G-protein alpha-i family, Galpha(q)-specific peptide GPCRs, CXCR4
16	CAR-mediated direct regulation of xenobiotic metabolizing enzymes / Rodent version	CAR介导的外源代谢酶直接调节/啮齿动物版本	The Roles of Xenobiotic Receptors: Beyond Chemical Disposition			40	8.50224e-05	0.00552173	8.50224e-05	0.00552173	7	CYP1A2, CYP2C8, NQO1, MRP3, UGT1A1, ABCC2, UGT1A6
17	CAR-mediated direct regulation of xenobiotic metabolizing enzymes / Human version	CAR介导的外源代谢酶直接调节/人类版本	The Roles of Xenobiotic Receptors: Beyond Chemical Disposition			40	8.50224e-05	0.00552173	8.50224e-05	0.00552173	7	CYP1A2, CYP2C8, NQO1, MRP3, UGT1A1, ABCC2, UGT1A6
18	Androstenedione and testosterone biosynthesis and metabolism p.3	雄烯二酮和睾酮的生物合成和代谢 p.3	Impact of Androgens on Inflammation-Related Lipid Mediator Biosynthesis in Innate Immune Cells	Effects of Exogenous Androgens on Platelet Activity and Their Thrombogenic Potential in Supraphysiological Administration: A Literature Review		40	8.50224e-05	0.00552173	8.50224e-05	0.00552173	7	UGT1A10, UGT2B7, AKR1C2, UGT2B28, AKR1C3, UGT2B17, AKR1C4
19	Heme metabolism	血红素代谢	Heme Catabolic Pathway in Inflammation and Immune Disorders; Heme-Derived Metabolic Signals Dictate Immune Responses; Immune Regulation of Heme Oxygenase-1 in Allergic Airway Inflammation	Linking Labile Heme with Thrombosis; Excess of heme induces tissue factor-dependent activation of coagulation in mice		103	0.000102665	0.00555718	0.000102665	0.00555718	11	UGT1A10, Ferritin, Heme oxygenase 1, FTL, FECH, UGT2B28, FTH1, UGT2B17, UGT1A1, UGT1A4, UGT1A6
20	Bone metastases in Prostate Cancer	前列腺癌的骨转移		Prostate cancer with disseminated carcinomatosis of the bone marrow: Two case reports. Intracerebral Hemorrhaging Due to Coagulopathy Caused by Latent Advanced Prostate Cancer		29	0.000104016	0.00555718	0.000104016	0.00555718	6	Endothelin-1, WNT, G-protein alpha-i family, CXCR4, RUNX2, Kallikrein 3 (PSA)
21	Retinol metabolism	视黄醇代谢				70	0.000104473	0.00555718	0.000104473	0.00555718	9	UGT2B7, DHRS3, CYP1A2, CYP2C8, UGT1A3, UGT1A8, DHA6, CYP1B1, CYP1A1
22	Cell adhesion_ECM remodeling	细胞粘附_ECM重塑				55	0.000104583	0.00555718	0.000104583	0.00555718	8	PLAT (TPA), Kallikrein 1, MMP-1, MMP-16, IL-8, Actin cytoskeletal, MMP-13, Kallikrein 3 (PSA)
23	Benzo[a]pyrene metabolism	苯并[a]芘代谢				42	0.000117464	0.00597021	0.000117464	0.00597021	7	UGT1A10, CYP1A2, CYP2C8, HYEP, CYP1B1, CYP1A1, UGT1A6
24	Oxidative stress_Role of Sirtuin1 and PGC1-alpha in activation of antioxidant defense system	氧化应激_Sirtuin1和PGC1-α在抗氧化防御系统激活中的作用				60	0.000195484	0.0092745	0.000195484	0.0092745	8	GCL cat, Sequestosome 1(p62), Heme oxygenase 1, TXNRD1, NQO1, GCL reg, PPAR-gamma, SLC7A11
25	Development_Schema: Osteogenic and adipogenic differentiation of mesenchymal stem cells	Development_Schema：间充质干细胞的成骨和成脂分化				21	0.000198343	0.0092745	0.000198343	0.0092745	5	BMP6, PPAR-gamma, SHH, BMP2, RUNX2
26	Signal transduction_MIF signaling pathway	信号转导_MIF信号通路				61	0.000219786	0.00988193	0.000219786	0.00988193	8	Heme oxygenase 1, SFK, IL-8, NQO1, GCL reg, G-protein alpha-i family, CXCR4, PLC-beta
27	Transcription_HIF-1 targets	Transcription_HIF-1 目标				95	0.000237926	0.0103013	0.000237926	0.0103013	10	ROR-alpha, TGM2, Endothelin-1, ABCG2, Heme oxygenase 1, TGF-beta 2, FECH, 5'-NTD, LOXL4, CXCR4
28	O-glycan biosynthesis	O-聚糖生物合成				63	0.000275841	0.0115163	0.000275841	0.0115163	8	SIAT4A, GCNT2, GALNT5, SIA7A, GALNT4, GALNTL1, GALNTL3, B3GT5
29	Signal transduction_Non-canonical WNT5A signaling	信号转导_Non-canonical WNT5A 信号				82	0.000354555	0.0137169	0.000354555	0.0137169	9	PDE6 cat, MMP-1, IL-8, ROR2, G-protein alpha-i family, NF-AT, G-protein alpha-o, Protein kinase G, PLC-beta
30	Cytoskeleton remodeling_Keratin filaments	细胞骨架重塑_角蛋白丝				36	0.000363749	0.0137169	0.000363749	0.0137169	6	Keratin 4, Keratin 6C, Actin cytoskeletal, Keratin 6A, Keratin 19, Tubulin alpha
31	Influence of low doses of Arsenite on Glucose stimulated Insulin secretion in pancreatic cells	低剂量亚砷酸盐对葡萄糖刺激的胰腺细胞胰岛素分泌的影响				36	0.000363749	0.0137169	0.000363749	0.0137169	6	GCL cat, Heme oxygenase 1, NQO1, SRX1, GCL reg, GPX2
32	COVID-19 associated coagulopathy	COVID-19 相关的凝血病			Y	51	0.000409419	0.0149566	0.000409419	0.0149566	7	alpha-IIb/beta-3 integrin, C3a, C3, PAD4, IL-8, C3b, Histone H3
33	Signal transduction_Adenosine A2A receptor signaling pathway	信号转导_腺苷A2A受体信号通路				52	0.000462319	0.0163773	0.000462319	0.0163773	7	TrkB, SFK, Synapsin I, Adenosine A1 receptor, Adenosine A2a receptor, Adenylate cyclase, Dopamine D2 receptor
34	Immune response_Classical complement pathway	免疫反应_经典补体途径			Y	53	0.00052053	0.0178971	0.00052053	0.0178971	7	C3a, C3, C3b, C1s, iC3b, C3dg, C3c
35	Blood coagulation_GPCRs in platelet aggregation	血液凝固_血小板聚集中的 GPCRs			Y	71	0.000628616	0.0209958	0.000628616	0.0209958	8	alpha-IIb/beta-3 integrin, ITGA2B, ITGB3, Actin cytoskeletal, G-protein alpha-i family, Adenylate cyclase, Alpha-2A adrenergic receptor, PLC-beta2
36	Enterohepatic circulation of bile acids / Rodent version	胆汁酸肠肝循环/啮齿动物版				40	0.000654656	0.0212581	0.000654656	0.0212581	6	AKR1C1, HYEP, MRP3, Gastrotropin, ABCC2, GSTA5
37	Platelet activation as a result of endothelial dysfunction after stenting	支架植入后内皮功能障碍导致血小板活化			Y	56	0.000730867	0.0230915	0.000730867	0.0230915	7	alpha-IIb/beta-3 integrin, PLAT (TPA), Actin cytoskeletal, Protein kinase G1, G-protein alpha-i family, Adenylate cyclase, PLC-beta2
38	Bromobenzene metabolism	溴苯代谢				43	0.000971514	0.0298868	0.000971514	0.0298868	6	GSTM1, AKR1C2, AKR1C1, GATA-4, HYEP, AKR1C3
39	Development_NOTCH signaling in organogenesis and embryogenesis	发育_器官发生和胚胎发生中的NOTCH信号				77	0.00108106	0.0324041	0.00108106	0.0324041	8	SIX2, CARP, WNT4, CYP26B1, GATA-4, Activin beta A, BMP2, Connexin 43
40	Cell adhesion_Integrin inside-out signaling	细胞粘附_整合素由内而外信号				60	0.00111009	0.0324425	0.00111009	0.0324425	7	alpha-IIb/beta-3 integrin, ITGA2B, ITGB3, Actin cytoskeletal, G-protein alpha-i family, CXCR4, PLC-beta
41	Immune response_PGE2 signaling in immune response	免疫反应_免疫反应中的 PGE2 信号传导			Y	45	0.00124059	0.035372	0.00124059	0.035372	6	PGE2R4, COX-1 (PTGS1), IL-8, PGES, Adenylate cyclase, SLC21A2
42	Development_WNT/Beta-catenin signaling in organogenesis	Development_WNT/β-连环蛋白在器官发生中的信号传导				31	0.00132718	0.0360809	0.00132718	0.0360809	5	IL-8, WNT, BMP2, FoxN1, RUNX2
43	Development_WNT/Beta-catenin signaling in cell differentiation	Development_WNT/β-连环蛋白信号在细胞分化中的作用				31	0.00132718	0.0360809	0.00132718	0.0360809	5	WNT, FGF18, CXCR4, BMP2, RUNX2
44	TMPRSS2-ERG fusion in Prostate Cancer	前列腺癌中的 TMPRSS2-ERG 融合				46	0.00139481	0.0362342	0.00139481	0.0362342	6	ITGA2B, MxA, IL-8, MxB, Kallikrein 3 (PSA), C21orf88
45	Serotonin - melatonin biosynthesis and metabolism	血清素 - 褪黑激素的生物合成和代谢				46	0.00139481	0.0362342	0.00139481	0.0362342	6	ALDR, CYP1A2, AOX1, CYP1B1, MAOB, CYP1A1
46	Protein folding_Membrane trafficking and signal transduction of G-alpha (i) heterotrimeric G-protein	蛋白质折叠_G-α (i) 异源三聚体 G 蛋白的膜转运和信号转导				19	0.00146661	0.0365485	0.00146661	0.0365485	4	G-protein alpha-i family, Rap1GAP1, Adenylate cyclase type I, PLC-beta
47	The role of KEAP1/NRF2 pathway in skin sensitization	KEAP1/NRF2通路在皮肤致敏中的作用				32	0.00153864	0.0365485	0.00153864	0.0365485	5	Heme oxygenase 1, TXNRD1, IL-8, NQO1, MAFG
48	Cytoskeleton remodeling_Reverse signaling by Ephrin-B	细胞骨架重塑_Ephrin-B 的反向信号传导				32	0.00153864	0.0365485	0.00153864	0.0365485	5	Actin cytoskeletal, G-protein alpha-i family, Tubulin alpha, CXCR4, F-Actin
49	Development_Role of Ceramide 1-phosphate, Sphingosine 1-phosphate and Complement cascade in hematopoietic stem cell homing	发展_1-磷酸神经酰胺、1-磷酸鞘氨醇和补体级联在造血干细胞归巢中的作用				32	0.00153864	0.0365485	0.00153864	0.0365485	5	PGE2R4, PGE2R3, C3a, iC3b, CXCR4
50	Neurophysiological process_PGE2-induced pain processing	神经生理过程_PGE2诱导的疼痛加工				47	0.00156324	0.0365485	0.00156324	0.0365485	6	PGE2R4, PGE2R3, COX-1 (PTGS1), PGES, Adenylate cyclase, SLC21A2
51	G-protein signaling_CDC42 activation	G蛋白信号_CDC42激活				64	0.00162886	0.0366458	0.00162886	0.0366458	7	Endothelin-1, CCR1, G-protein alpha-i family, Adenosine A2a receptor, Adenylate cyclase, DOCK11, CSF1
52	Immune response_IL-1 signaling pathway	免疫反应_IL-1信号通路			Y	82	0.00163009	0.0366458	0.00163009	0.0366458	8	Sequestosome 1(p62), MMP-1, c-IAP2, IL-8, PPAR-gamma, PGES, MMP-13, RUNX2
53	Development_BMP signaling in cardiac myogenesis	Development_BMP 信号在心肌生成中的作用				34	0.00203438	0.0448714	0.00203438	0.0448714	5	BMP6, GATA-4, BMP5, N-Myc, BMP2
54	Immune response_Lectin induced complement pathway	免疫反应_凝集素诱导补体途径			Y	50	0.0021621	0.0468055	0.0021621	0.0468055	6	C3a, C3, C3b, iC3b, C3dg, C3c
55	Development_Role of CDK5 in the nervous system	Development_CDK5在神经系统中的作用				87	0.0023796	0.0505773	0.0023796	0.0505773	8	TrkB, Doublecortin, Dynein 1, cytoplasmic, intermediate chains, Synapsin I, Amphiphysin I, Tubulin alpha, MAP-1B, F-Actin
56	Cell adhesion_Gap junctions	细胞粘附_间隙连接				22	0.00259671	0.0532554	0.00259671	0.0532554	4	Actin cytoskeletal, Actin, Tubulin alpha, Connexin 43
57	Regulation of Adenylate cyclase and IMPA1 by lithium in major depressive disorder	锂对重度抑郁症的腺苷酸环化酶和 IMPA1 的调节				22	0.00259671	0.0532554	0.00259671	0.0532554	4	G-protein alpha-i family, Adenylate cyclase, Adenylate cyclase type I, Alpha-2A adrenergic receptor
58	Cytokines/chemokines in spinal neuronal-glial interactions driving neuropathic pain	驱动神经性疼痛的脊髓神经元-胶质细胞相互作用中的细胞因子/趋化因子				110	0.0029095	0.0568831	0.0029095	0.0568831	9	CXCR5, TrkB, P2Y6, P2X7, G-protein alpha-i family, CXCR4, Connexin 43, CSF1, PLC-beta
59	Chemotaxis_CCR1 signaling	趋化性_CCR1信号				53	0.00291958	0.0568831	0.00291958	0.0568831	6	IL-8, CCR1, G-protein alpha-i family, Adenylate cyclase, G-protein alpha-o, PLC-beta
60	Immune response_Alternative complement pathway	免疫反应_替代补体途径			Y	53	0.00291958	0.0568831	0.00291958	0.0568831	6	C3a, C3, C3b, iC3b, C3dg, C3c
61	Cholehepatic circulation of bile acids / Rodent version	胆汁酸的胆肝循环/啮齿动物版本				37	0.00298337	0.0571731	0.00298337	0.0571731	5	AKR1C1, HYEP, MRP3, ABCC2, GSTA5
62	Neutrophil chemotaxis in asthma	哮喘中的中性粒细胞趋化性				38	0.00336075	0.0623606	0.00336075	0.0623606	5	CCR3, IL-8, CCR1, G-protein alpha-i family, Tissue kallikreins
63	Development_Neural stem cell lineage commitment (schema)	发展_神经干细胞谱系定型（模式）				38	0.00336075	0.0623606	0.00336075	0.0623606	5	MAG, S100B, SHH, MAP-1B, BMP2
64	Mast cell migration in asthma	哮喘中的肥大细胞迁移				73	0.00347642	0.0633882	0.00347642	0.0633882	7	CCR3, TGF-beta 2, C3a, IL-8, CCR1, G-protein alpha-i family, CXCR4
65	PGE2 pathways in cancer	癌症中的 PGE2 通路				55	0.00352458	0.0633882	0.00352458	0.0633882	6	PGE2R4, COX-1 (PTGS1), G-protein alpha-i family, PGES, Adenylate cyclase, SLC21A2
66	Development_Hedgehog signaling	开发_刺猬信号				94	0.00385447	0.0682708	0.00385447	0.0682708	8	Dynein 1, cytoplasmic, intermediate chains, G-protein alpha-i family, N-Myc, Adenylate cyclase, SHH, BMP2, RUNX2, PLC-beta
67	Transcription_Transcription regulation of aminoacid metabolism	转录_氨基酸代谢的转录调控				25	0.00421365	0.0704155	0.00421365	0.0704155	4	GCL cat, FECH, GCL reg, MAFG
68	HBV-dependent transcription regulation leading to HCC	HBV依赖性转录调控导致HCC				25	0.00421365	0.0704155	0.00421365	0.0704155	4	ATF-3, EGR2 (Krox20), IL-8, PPAR-gamma
69	Role of IGH translocations in multiple myeloma	IGH易位在多发性骨髓瘤中的作用				40	0.0042165	0.0704155	0.0042165	0.0704155	5	MafB, MRF-1, CCR1, Histone H3, RhoE
70	Leukotriene 4 biosynthesis and metabolism	白三烯 4 的生物合成和代谢				40	0.0042165	0.0704155	0.0042165	0.0704155	5	CYP4F3, GGT5, GGT1, LTB4DH, CYP4F2
71	Breast cancer (general schema)	乳腺癌（一般模式）				41	0.004698	0.0773515	0.004698	0.0773515	5	EGF, TGF-beta, SHH, PR (membrane), PR (nuclear)
72	Development_PTHR1 in bone and cartilage development	Development_PTHR1 在骨骼和软骨发育中的作用				78	0.00502869	0.0816464	0.00502869	0.0816464	7	MSG1, Adenylate cyclase, MMP-13, BMP2, PLD1, RUNX2, PLC-beta
73	Development_FGF signaling in pancreatic and hepatic differentiation of embryonic stem cells	发育_胚胎干细胞胰腺和肝脏分化中的FGF信号传导				42	0.00521731	0.0823141	0.00521731	0.0823141	5	Activin A, Alpha 1-antitrypsin, GATA-4, CXCR4, BMP2
74	Signal transduction_WNT/Beta-catenin signaling in tissue homeostasis	信号转导_WNT/β-连环蛋白信号在组织稳态中的作用				42	0.00521731	0.0823141	0.00521731	0.0823141	5	IL-8, WNT, CACNA1G, FGF18, Connexin 43
75	Development_PEDF signaling	开发_PEDF信号				99	0.00528106	0.0823141	0.00528106	0.0823141	8	DMP1, Fra-1, c-IAP1, c-IAP2, PPAR-gamma, PEDF (serpinF1), BMP2, RUNX2
76	Glomerular filtration and renal reabsorption of bile acids / Rodent version	胆汁酸的肾小球滤过和肾脏重吸收/啮齿动物版本				27	0.00560352	0.0861911	0.00560352	0.0861911	4	AKR1C1, HYEP, ABCC2, GSTA5
77	Prostaglandins and leukotrienes-mediated induction of expression of mucins in normal and asthmatic epithelium	前列腺素和白三烯介导的正常和哮喘上皮中粘蛋白表达的诱导				43	0.00577597	0.0865655	0.00577597	0.0865655	5	Mucin 5B, PGE2R4, G-protein alpha-i family, Adenylate cyclase, PLC-beta
78	Chemotaxis_CCL16-, CCL20-, CXCL16- and CCL25-mediated cell migration	趋化性_CCL16-、CCL20-、CXCL16-和CCL25-介导的细胞迁移			Y	43	0.00577597	0.0865655	0.00577597	0.0865655	5	MMP-1, CCR1, G-protein alpha-i family, MMP-13, PLC-beta
79	Signal transduction_NOTCH signaling in tissue homeostasis	组织稳态中的信号转导_NOTCH信号				81	0.00618125	0.0889008	0.00618125	0.0889008	7	PC2, CYP26B1, IL-8, PPAR-gamma, FGF18, ZnT-8, Kallikrein 3 (PSA)
80	Chemotaxis_C5a-induced chemotaxis	趋化性_C5a诱导的趋化性			Y	44	0.00637548	0.0889008	0.00637548	0.0889008	5	Actin cytoskeletal, G-protein alpha-i family, F-Actin cytoskeleton, PLD1, PLC-beta
81	Signal transduction_Adenosine A1 receptor signaling pathway	信号转导_腺苷A1受体信号通路				62	0.00638808	0.0889008	0.00638808	0.0889008	6	SFK, Adenosine A1 receptor, G-protein alpha-i family, Adenylate cyclase, PLC-beta2, PLC-beta
82	Immune response_IL-4-induced regulators of cell growth, survival, differentiation and metabolism	免疫反应_IL-4诱导的细胞生长、存活、分化和代谢调节剂			Y	62	0.00638808	0.0889008	0.00638808	0.0889008	6	PLEKHF1, EGR2 (Krox20), PPAR-gamma, MMP-13, SOCS3, ATP6V0D2
83	Immune response_IFN-alpha/beta signaling via JAK/STAT	通过 JAK/STAT 的免疫反应_IFN-α/β 信号传导			Y	62	0.00638808	0.0889008	0.00638808	0.0889008	6	P73 dN-Alpha, MxB, RSAD2, XAF1, SOCS3, ISG15
84	Development_Alpha-2 adrenergic receptor activation of ERK	开发_ERK的Alpha-2肾上腺素受体激活				62	0.00638808	0.0889008	0.00638808	0.0889008	6	CYP2C8, G-protein alpha-i family, G-protein alpha-o, Alpha-2B adrenergic receptor, Alpha-2A adrenergic receptor, PLC-beta2
85	Regulation of relaxation of airway smooth muscle cells	气道平滑肌细胞松弛的调节				45	0.00701734	0.0965091	0.00701734	0.0965091	5	PGD2R, PGE2R4, PGE2R3, F-Actin cytoskeleton, Protein kinase G
86	Prostate Cancer: candidate susceptibility genes in inflammatory pathways	前列腺癌：炎症通路中的候选易感基因				29	0.00726973	0.0988176	0.00726973	0.0988176	4	PDF, IL-8, TLR6, 2'-5'-oligoadenylate synthetase
87	Neurogenesis_NGF/ TrkA MAPK-mediated signaling	神经发生_NGF/ TrkA MAPK 介导的信号				105	0.00748909	0.100629	0.00748909	0.100629	8	TY3H, Fra-1, Sequestosome 1(p62), SGK1, RIT, CalDAG-GEFII, RIN, SORBS1
88	Development_Transcription factors in segregation of hepatocytic lineage	发展_肝细胞谱系分离中的转录因子				30	0.00821308	0.103782	0.00821308	0.103782	4	Activin A, Alpha 1-antitrypsin, Keratin 19, Activin
89	Colorectal cancer (general schema)	结直肠癌（一般模式）				30	0.00821308	0.103782	0.00821308	0.103782	4	IL-8, EGF, WNT, SHH
90	Role of IFN-beta in activation of T cell apoptosis in multiple sclerosis	IFN-β在多发性硬化T细胞凋亡激活中的作用				30	0.00821308	0.103782	0.00821308	0.103782	4	c-IAP1, c-IAP2, 5'-NTD, Adenosine A2a receptor
91	Immune response_PGE2 in immune and neuroendocrine system interactions	免疫反应_PGE2在免疫和神经内分泌系统相互作用中的作用			Y	47	0.00843394	0.103782	0.00843394	0.103782	5	PGE2R4, PGE2R3, COX-1 (PTGS1), G-protein alpha-i family, PGES
92	TGF-beta signaling via SMADs in breast cancer	通过 SMAD 在乳腺癌中的 TGF-β 信号传导				47	0.00843394	0.103782	0.00843394	0.103782	5	TGF-beta 2, ATF-3, IL-8, MMP-13, RUNX2
93	Chemotaxis_Lipoxin inhibitory action on Formyl-Met-Leu-Phe-induced neutrophil chemotaxis	趋化性_脂氧素对甲酰-Met-Leu-Phe诱导的中性粒细胞趋化性的抑制作用				47	0.00843394	0.103782	0.00843394	0.103782	5	Actin cytoskeletal, G-protein alpha-i family, Hck, F-Actin cytoskeleton, PLD1
94	Transport_Alpha-2 adrenergic receptor regulation of ion channels	Transport_Alpha-2 肾上腺素受体调节离子通道				47	0.00843394	0.103782	0.00843394	0.103782	5	G-protein alpha-i family, G-protein alpha-o, Alpha-2B adrenergic receptor, Alpha-2A adrenergic receptor, PLC-beta2
95	Development_TNF-alpha, IL-1 alpha and WNT5A-dependent regulation of osteogenesis and adipogenesis in mesenchymal stem cells	发展_TNF-α、IL-1α和WNT5A依赖性调节间充质干细胞成骨和脂肪生成				47	0.00843394	0.103782	0.00843394	0.103782	5	IRAK1/2, PPAR-gamma, ROR2, RUNX2, PLC-beta
96	Immune response_C3a signaling	免疫反应_C3a信号			Y	48	0.00921153	0.107936	0.00921153	0.107936	5	C3a, IL-8, G-protein alpha-i family, Adenylate cyclase, PLC-beta
97	Deregulation of canonical WNT signaling in major depressive disorder	重度抑郁症中经典 WNT 信号的失调				31	0.00923321	0.107936	0.00923321	0.107936	4	WNT2B, WNT, Synapsin I, MAP-1B
98	NETosis in SLE	SLE 中的 NETosis				31	0.00923321	0.107936	0.00923321	0.107936	4	PAD4, Histone H2, Histone H2A, Histone H3
99	Development_Dopamine-induced transactivation of EGFR in SVZ neural stem cells	发展_多巴胺诱导的 SVZ 神经干细胞中 EGFR 的反式激活				31	0.00923321	0.107936	0.00923321	0.107936	4	EGF, G-protein alpha-i family, Dopamine D2 receptor, PLC-beta
100	Alternative complement cascade disruption in age-related macular degeneration	年龄相关性黄斑变性中的替代补体级联中断				31	0.00923321	0.107936	0.00923321	0.107936	4	C3a, C3, C3b, iC3b
101	Calcium-dependent regulation of normal and asthmatic smooth muscle contraction	正常和哮喘平滑肌收缩的钙依赖性调节				68	0.00994662	0.113917	0.00994662	0.113917	6	Endothelin-1, TrkB, FKBP1B, G-protein alpha-i family, TRPC6, PLC-beta
102	Neurophysiological process_HTR2A signaling in the nervous system	神经生理过程_神经系统中的HTR2A信号				49	0.0100372	0.113917	0.0100372	0.113917	5	GCL cat, TGM2, Heme oxygenase 1, SFK, PLC-beta
103	Signal transduction_Soluble CXCL16 signaling	信号转导_可溶性CXCL16信号				49	0.0100372	0.113917	0.0100372	0.113917	5	alpha-IIb/beta-3 integrin, MMP-1, IL-8, G-protein alpha-i family, F-Actin cytoskeleton
104	EZH2 in Prostate Cancer	前列腺癌中的 EZH2				32	0.0103324	0.116141	0.0103324	0.116141	4	MSMB, PGE2R3, Protein kinase G1, Histone H3
105	Proteases and EGFR-activated mucin production in airway epithelium in COPD	COPD 患者气道上皮中蛋白酶和 EGFR 激活的粘蛋白产生			Y	50	0.0109122	0.120343	0.0109122	0.120343	5	GCL cat, Mucin 5B, Kallikrein 1, EGF, PPAR-gamma
106	Signal transduction_CXCR4 signaling via second messengers and JAK/STAT	信号转导_CXCR4 信号通过第二信使和 JAK/STAT			Y	50	0.0109122	0.120343	0.0109122	0.120343	5	G-protein alpha-i family, Adenylate cyclase, SOCS3, CXCR4, PLC-beta2
107	Signal transduction_Relaxin family peptides signaling via RXFP1 and RXFP2 receptors	信号转导_Relaxin 家族肽信号通过 RXFP1 和 RXFP2 受体				70	0.0113956	0.123474	0.0113956	0.123474	6	Endothelin-1, SFK, PPAR-gamma, Protein kinase G1, G-protein alpha-i family, G-protein alpha-o
108	Nicotine signaling in glutamatergic neurons	谷氨酸能神经元中的尼古丁信号传导				33	0.0115129	0.123474	0.0115129	0.123474	4	Synapsin I, Adenosine A1 receptor, G-protein alpha-i family, Adenosine A2a receptor
109	Chemotaxis_CCL19- and CCL21-mediated chemotaxis	趋化性_CCL19 和 CCL21 介导的趋化性			Y	33	0.0115129	0.123474	0.0115129	0.123474	4	PGE2R4, G-protein alpha-i family, Adenylate cyclase, PLC-beta2
110	Glomerular injury in Lupus Nephritis	狼疮性肾炎的肾小球损伤			Y	92	0.01213	0.128908	0.01213	0.128908	7	C3a, MMP-1, IL-8, TGF-beta, Protein kinase G1, IFI56, CSF1
111	Blood coagulation_Platelet microparticle generation	血液凝固_血小板微粒生成			Y	72	0.0129877	0.13678	0.0129877	0.13678	6	alpha-IIb/beta-3 integrin, Actin cytoskeletal, TRPC6, SLC21A2, Alpha-2A adrenergic receptor, PLC-beta
112	Development_Schema: Adult neurogenesis in the Subventricular Zone	Development_Schema：脑室下区的成人神经发生				19	0.0137067	0.139538	0.0137067	0.139538	3	TY3H, Doublecortin, DLX2
113	Effect of H. pylori infection on apoptosis in gastric epithelial cells	H. pylori感染对胃上皮细胞凋亡的影响				53	0.0138463	0.139538	0.0138463	0.139538	5	c-IAP1, c-IAP2, p73, PPAR-gamma, PGES
114	Chemotaxis_Inhibitory action of lipoxins on IL-8- and Leukotriene B4-induced neutrophil migration	趋化性_脂氧素对 IL-8 和白三烯 B4 诱导的中性粒细胞迁移的抑制作用			Y	53	0.0138463	0.139538	0.0138463	0.139538	5	IL-8, Actin cytoskeletal, Actin, G-protein alpha-i family, PLD1
115	ENaC regulation in normal and CF airways	正常和 CF 气道中的 ENaC 调节				53	0.0138463	0.139538	0.0138463	0.139538	5	Endothelin-1, gamma-ENaC, Adenylate cyclase, Protein kinase G, PLC-beta
116	Proinflammatory cytokine production by Th17 cells in asthma	Th17细胞在哮喘中产生促炎细胞因子			Y	53	0.0138463	0.139538	0.0138463	0.139538	5	ROR-alpha, C3a, C3, IL-8, CXCR4
117	Pro-oncogenic action of Androgen receptor in breast cancer	雄激素受体在乳腺癌中的促癌作用				35	0.0141258	0.139941	0.0141258	0.139941	4	SGK1, AKR1C3, RUNX2, Kallikrein 3 (PSA)
118	Altered Ca2+ handling in heart failure	改变心力衰竭中的 Ca2+ 处理				35	0.0141258	0.139941	0.0141258	0.139941	4	BIN1 (Amphiphysin II), FKBP1B, G-protein alpha-i family, Adenylate cyclase
119	Neurophysiological process_Regulation of intrinsic membrane properties and excitability of cortical pyramidal neurons	神经生理过程_皮质锥体神经元内在膜特性和兴奋性的调节				74	0.0147294	0.143242	0.0147294	0.143242	6	TrkB, Adenosine A1 receptor, G-protein alpha-i family, Adenylate cyclase, Dopamine D2 receptor, Alpha-2A adrenergic receptor
120	Signal transduction_Non-neuronal ACM2 and ACM4 signaling	信号转导_非神经元 ACM2 和 ACM4 信号传导				54	0.0149315	0.143242	0.0149315	0.143242	5	G-protein alpha-i family, Adenylate cyclase, CXCR4, G-protein alpha-o, PLC-beta
121	Neurophysiological process_Dynein-dynactin motor complex in axonal transport in neurons	神经生理过程_神经元轴突运输中的动力蛋白-动力蛋白运动复合物				54	0.0149315	0.143242	0.0149315	0.143242	5	TrkB, Kinesin heavy chain, Hap-1, Dynein 1, cytoplasmic, intermediate chains, DYNC1I1
122	Noise-induced hair cell death and spiral ganglion neuron degeneration	噪声引起的毛细胞死亡和螺旋神经节神经元变性				96	0.0150751	0.143242	0.0150751	0.143242	7	TrkB, Actin, CACNA1G, GFRalpha1, F-Actin cytoskeleton, Otoferlin, Histone H3
123	The complement system and macrophages in neuropathic pain	神经性疼痛中的补体系统和巨噬细胞				119	0.015271	0.143242	0.015271	0.143242	8	PGE2R4, PGE2R3, C3a, C3, C3b, CCR1, G-protein alpha-i family, PLC-beta2
124	Cigarette smoke components TCDD and Benzo[a]pyrene and receptor AHR signaling in lung epithelial cells	香烟烟雾成分TCDD和苯并[a]芘和肺上皮细胞中的受体AHR信号传导				36	0.0155618	0.143242	0.0155618	0.143242	4	NQO1, HYEP, CYP1B1, CYP1A1
125	E-cadherin signaling and its regulation in gastric cancer	E-钙粘蛋白信号及其在胃癌中的调控				36	0.0155618	0.143242	0.0155618	0.143242	4	EGF, WNT, Actin, BMP2
126	Development_Lipoxin inhibitory action on PDGF, EGF and LTD4 signaling	开发_脂氧素对PDGF、EGF和LTD4信号通路的抑制作用				36	0.0155618	0.143242	0.0155618	0.143242	4	EGF, G-protein alpha-i family, Adenylate cyclase, PLD1
127	Development_Thrombospondin 1 signaling	Development_Thrombospondin 1 信号传导				36	0.0155618	0.143242	0.0155618	0.143242	4	ITGB3, Protein kinase G1, G-protein alpha-i family, Adenylate cyclase
128	wtCFTR and deltaF508-CFTR traffic / Clathrin coated vesicles formation (normal and CF)	wtCFTR 和 deltaF508-CFTR 交通/网格蛋白涂层囊泡形成（正常和 CF）				20	0.0158089	0.14438	0.0158089	0.14438	3	BIN1 (Amphiphysin II), Actin cytoskeletal, Actin
129	Immune response_Platelet activating factor/ PTAFR pathway signaling	免疫反应_血小板激活因子/ PTAFR通路信号			Y	55	0.0160722	0.145647	0.0160722	0.145647	5	G-protein alpha-i family, Adenylate cyclase, F-Actin cytoskeleton, NF-AT, PLC-beta
130	Nociception_Nociceptin receptor signaling	Nocicept_Nociceptin 受体信号传导				76	0.0166273	0.148376	0.0166273	0.148376	6	Nociceptin receptor, TY3H, Actin, G-protein alpha-i family, Adenylate cyclase, PLC-beta
131	Transport_Induction of Macropinocytosis	转运_诱导巨胞饮作用				76	0.0166273	0.148376	0.0166273	0.148376	6	EGF, G-protein alpha-i family, CXCR4, PLD1, CSF1, F-Actin
132	A shift in alveolar macrophage phenotype in COPD	COPD肺泡巨噬细胞表型的转变			Y	37	0.0170865	0.150657	0.0170865	0.150657	4	Heme oxygenase 1, NQO1, GPX2, CD68
133	MAPK-mediated proliferation of normal and asthmatic smooth muscle cells	MAPK介导的正常和哮喘平滑肌细胞增殖				56	0.0172695	0.150657	0.0172695	0.150657	5	Endothelin-1, PLAT (TPA), EGF, G-protein alpha-i family, PLC-beta
134	Signal transduction_NO signaling	信号转导_NO信号				56	0.0172695	0.150657	0.0172695	0.150657	5	PPAR-gamma, NF-AT, Protein kinase G, RUNX2, CSF1
135	Signal transduction_BMP signaling via ALK-1 and ALK-2 receptors	通过 ALK-1 和 ALK-2 受体的信号转导_BMP 信号传导				21	0.018082	0.156577	0.018082	0.156577	3	Endothelin-1, BMP6, SGK1
136	Development_Cytokine-mediated regulation of megakaryopoiesis	发育_细胞因子介导的巨核生成调控				57	0.0185244	0.159228	0.0185244	0.159228	5	MafB, alpha-IIb/beta-3 integrin, ITGA2B, sIL6-RA, CXCR4
137	Impaired macrophage phagocytic function in asthma	哮喘中巨噬细胞吞噬功能受损				38	0.0187012	0.159575	0.0187012	0.159575	4	GCL cat, GSTM1, GCL reg, iC3b
138	Cell adhesion_Integrin inside-out signaling in neutrophils	细胞粘附_中性粒细胞中的整合素由内而外信号传导				79	0.01978	0.162172	0.01978	0.162172	6	IL-8, Protein kinase G1, G-protein alpha-i family, Hck, Protein kinase G, PLC-beta2
139	Chemotaxis_SDF-1/ CXCR4-induced chemotaxis of immune cells	趋化性_SDF-1/ CXCR4诱导的免疫细胞趋化性			Y	79	0.01978	0.162172	0.01978	0.162172	6	SFK, G-protein alpha-i family, F-Actin cytoskeleton, CXCR4, PLD1, PLC-beta
140	Development_MAG, Reticulon 4 and OMgp in inhibition of neurite outgrowth	Development_MAG、Reticulon 4 和 OMgp 在抑制神经突生长中的作用				79	0.01978	0.162172	0.01978	0.162172	6	TrkB, MAG, Actin cytoskeletal, Rap1GAP1, FTX, Tubulin alpha
141	Signal transduction_Muscarinic acetylcholine receptors signaling to second messengers	信号转导_毒蕈碱乙酰胆碱受体向第二信使发出信号				79	0.01978	0.162172	0.01978	0.162172	6	PLA2, G-protein alpha-i family, Adenylate cyclase, G-protein alpha-o, PLD1, PLC-beta
142	Putative role of Estrogen receptor and Androgen receptor signaling in progression of lung cancer	雌激素受体和雄激素受体信号在肺癌进展中的假定作用				58	0.019838	0.162172	0.019838	0.162172	5	EGF, G-protein alpha-i family, CYP1B1, CYP1A1, Kallikrein 3 (PSA)
143	NMDA-independent presynaptic long-term potentiation in Huntington's disease	亨廷顿病中不依赖 NMDA 的突触前长期增强				58	0.019838	0.162172	0.019838	0.162172	5	TrkB, Actin cytoskeletal, HCN, Adenylate cyclase type I, PLC-beta
144	Complement pathway disruption in thrombotic microangiopathy	血栓性微血管病中的补体通路破坏			Y	39	0.0204075	0.164357	0.0204075	0.164357	4	C3a, C3, IL-8, C3b
145	Signal transduction_BMP signaling via BMPR1A and BMPR1B receptors	信号转导_BMP 信号通过 BMPR1A 和 BMPR1B 受体				39	0.0204075	0.164357	0.0204075	0.164357	4	BMP6, BMP5, BMP2, RUNX2
146	Development_Dopamine-induced expression of CNTF in adult neurogenesis	Development_Dopamine 诱导 CNTF 在成人神经发生中的表达				22	0.020527	0.164357	0.020527	0.164357	3	G-protein alpha-i family, Adenylate cyclase type I, Dopamine D2 receptor
147	Signal transduction_Somatostatin signaling via SSTR2	信号转导_生长抑素信号通过 SSTR2				59	0.0212112	0.16868	0.0212112	0.16868	5	PPAR-gamma, G-protein alpha-i family, Adenylate cyclase, G-protein alpha-o, PLC-beta
148	Signal transduction_Beta-adrenergic receptors signaling via MAPK cascade	信号转导_β-肾上腺素受体信号通过 MAPK 级联				60	0.0226449	0.177664	0.0226449	0.177664	5	SFK, GATA-4, PPAR-gamma, G-protein alpha-i family, PLC-beta
149	TGF-beta-induced fibroblast/ myofibroblast migration and extracellular matrix production in asthmatic airways	TGF-β诱导的哮喘气道成纤维细胞/肌成纤维细胞迁移和细胞外基质产生				60	0.0226449	0.177664	0.0226449	0.177664	5	Endothelin-1, TGF-beta 2, MMP-1, MMP-13, COL5A1
150	Action of GSK3 beta in bipolar disorder	GSK3 beta 在双相情感障碍中的作用				23	0.0231445	0.180373	0.0231445	0.180373	3	Heme oxygenase 1, Synapsin I, MAP-1B
151	Apoptosis and survival_Granzyme A signaling	细胞凋亡和存活_Granzyme A 信号转导				41	0.0240993	0.18657	0.0240993	0.18657	4	IL-8, APEX, Histone H2B, Histone H3
152	Glucocorticoid-induced elevation of intraocular pressure as glaucoma risk factor	糖皮质激素诱导的眼压升高是青光眼的危险因素				62	0.0256971	0.19664	0.0256971	0.19664	5	PLAT (TPA), MMP-1, ITGB3, Actin cytoskeletal, ROR2
153	Signal transduction_S1P2 receptor activation signaling	信号转导_S1P2受体激活信号				107	0.0257365	0.19664	0.0257365	0.19664	7	GATA-4, Actin cytoskeletal, PPAR-gamma, G-protein alpha-i family, TRPC6, RUNX2, PLC-beta
154	Signal transduction_Relaxin family peptides signaling via RXFP3 and RXFP4 receptors	信号转导_Relaxin 家族肽信号通过 RXFP3 和 RXFP4 受体				42	0.0260869	0.198023	0.0260869	0.198023	4	SFK, G-protein alpha-i family, Adenylate cyclase, PLC-beta
155	Nicotine signaling in dopaminergic neurons, Pt. 2 - axon terminal	多巴胺能神经元中的尼古丁信号传导，Pt。 2 - 轴突终端				43	0.0281701	0.211095	0.0281701	0.211095	4	PLAT (TPA), G-protein alpha-i family, Dopamine D2 receptor, PLC-beta
156	Role of platelets in allograft rejection	血小板在同种异体排斥反应中的作用			Y	43	0.0281701	0.211095	0.0281701	0.211095	4	alpha-IIb/beta-3 integrin, COX-1 (PTGS1), TGF-beta, SLC21A2
157	Prostaglandin 2 biosynthesis and metabolism	前列腺素 2 的生物合成和代谢				86	0.02866	0.21322	0.02866	0.21322	6	ALOX12B, COX-1 (PTGS1), LTB4DH, PGES, AKR1C3, Carbonyl reductase [NADPH] 3
158	Eosinophil chemotaxis in asthma	哮喘中的嗜酸性粒细胞趋化性				64	0.0290008	0.21322	0.0290008	0.21322	5	CCR3, C3a, IL-8, CCR1, G-protein alpha-i family
159	Myeloid-derived suppressor cells and M2 macrophages in cancer	骨髓来源的抑制细胞和癌症中的 M2 巨噬细胞				64	0.0290008	0.21322	0.0290008	0.21322	5	EPAS1, PGE2R4, PPAR-gamma, SLC7A11, CSF1
160	Impaired Lipoxin A4 signaling in CF	CF 中脂氧素 A4 信号传导受损				44	0.0303496	0.21766	0.0303496	0.21766	4	EGF, G-protein alpha-i family, Adenylate cyclase, PLD1
161	Neurophysiological process_Melatonin signaling	神经生理过程_褪黑激素信号				44	0.0303496	0.21766	0.0303496	0.21766	4	ROR-alpha, G-protein alpha-i family, Adenylate cyclase, PLC-beta2
162	Arachidonic acid metabolites production in eosinophils in asthma	哮喘患者嗜酸性粒细胞中花生四烯酸代谢物的产生			Y	44	0.0303496	0.21766	0.0303496	0.21766	4	CCR3, PGD2R, COX-1 (PTGS1), G-protein alpha-i family
163	Cell adhesion_Tight junctions	细胞粘附_紧密连接				44	0.0303496	0.21766	0.0303496	0.21766	4	Actin cytoskeletal, Actin, Tubulin alpha, F-Actin
164	TNF-alpha and IL-1 beta-mediated regulation of contraction and secretion of inflammatory factors in normal and asthmatic airway smooth muscle	TNF-α和IL-1β介导的正常和哮喘气道平滑肌收缩和炎症因子分泌的调节			Y	65	0.0307487	0.219178	0.0307487	0.219178	5	PLA2, IL-8, PGES, Histone H3, PLC-beta
165	CREB1-dependent transcription deregulation in Huntington's Disease	亨廷顿病中 CREB1 依赖性转录失调				26	0.0320294	0.223039	0.0320294	0.223039	3	PPAR-gamma, Adenosine A2a receptor, CTIP2
166	Cell adhesion_Classical cadherin-mediated cell adhesion	细胞粘附_经典钙粘蛋白介导的细胞粘附				26	0.0320294	0.223039	0.0320294	0.223039	3	Actin cytoskeletal, F-Actin cytoskeleton, F-Actin
167	Signal transduction_HTR2A-dependent arachidonic acid production	信号转导_HTR2A依赖性花生四烯酸生产			Y	26	0.0320294	0.223039	0.0320294	0.223039	3	G-protein alpha-i family, PLD1, PLC-beta
168	Development_Inhibition of ossification by NOTCH signaling	发展_通过NOTCH信号抑制骨化				66	0.0325614	0.223039	0.0325614	0.223039	5	MafB, DMP1, ATP6V0D2, BMP2, RUNX2
169	Development_Negative regulation of WNT/Beta-catenin signaling at the receptor level	Development_WNT/β-catenin 信号在受体水平的负调控				45	0.0326259	0.223039	0.0326259	0.223039	4	Tsukushi, WNT, APCDD1, PEDF (serpinF1)
170	Stem cells_Excitotoxicity of Glutamate in glioblastoma	干细胞_胶质母细胞瘤中谷氨酸的兴奋毒性				45	0.0326259	0.223039	0.0326259	0.223039	4	GCL cat, GCL reg, G-protein alpha-i family, SLC7A11
171	Retinal ganglion cell damage in glaucoma	青光眼视网膜神经节细胞损伤				45	0.0326259	0.223039	0.0326259	0.223039	4	Endothelin-1, TrkB, P2X7, C3
172	Signal transduction_S1P3 receptor signaling	信号转导_S1P3受体信号				113	0.0333152	0.226427	0.0333152	0.226427	7	GATA-4, Actin cytoskeletal, G-protein alpha-i family, Adenylate cyclase, CXCR4, TRPC6, PLC-beta
173	Inflammatory mechanisms of pancreatic cancerogenesis	胰腺癌发生的炎症机制			Y	67	0.0344395	0.231155	0.0344395	0.231155	5	IL-8, EGF, G-protein alpha-i family, SHH, CXCR4
174	Signal transduction_NO synthesis	信号转导_NO合成				90	0.0347529	0.231155	0.0347529	0.231155	6	Endothelin-1, TRPC, G-protein alpha-i family, GPR30, PR (nuclear), PLC-beta
175	Development_G-protein-mediated regulation of MAPK-ERK signaling	Development_G蛋白介导的MAPK-ERK信号调控				46	0.0349995	0.231155	0.0349995	0.231155	4	G-protein alpha-i family, Rap1GAP1, Adenylate cyclase type I, PLC-beta
176	High shear stress-induced platelet activation	高剪切应力诱导的血小板活化			Y	46	0.0349995	0.231155	0.0349995	0.231155	4	alpha-IIb/beta-3 integrin, ITGB3, Actin cytoskeletal, G-protein alpha-i family
177	Neurophysiological process_Receptor-mediated axon growth repulsion	神经生理过程_受体介导的轴突生长排斥				46	0.0349995	0.231155	0.0349995	0.231155	4	Actin cytoskeletal, Ephrin-A receptors, F-Actin cytoskeleton, RHO6
178	G-protein signaling_G-Protein alpha-i signaling cascades	G 蛋白信号_G 蛋白 alpha-i 信号级联				27	0.0353327	0.232044	0.0353327	0.232044	3	G-protein alpha-i family, Rap1GAP1, Adenylate cyclase type I
179	Regulation of metabolism_GLP-1 signaling in beta cells	β细胞中代谢_GLP-1信号的调控				91	0.0363968	0.237697	0.0363968	0.237697	6	GCL cat, PC2, Heme oxygenase 1, NF-AT3(NFATC4), c-IAP2, NQO1
180	Immune response_Histamine H1 receptor signaling in immune response	免疫反应_免疫反应中的组胺H1受体信号			Y	47	0.0374707	0.238061	0.0374707	0.238061	4	MMP-1, IL-8, MMP-13, PLC-beta
181	Immune response_Fc gamma R-mediated phagocytosis in macrophages	免疫反应_Fc γ R介导的巨噬细胞吞噬作用			Y	47	0.0374707	0.238061	0.0374707	0.238061	4	Actin cytoskeletal, Hck, F-Actin cytoskeleton, PLD1
182	Development_Schema: FGF signaling in embryonic stem cell self-renewal and differentiation	Development_Schema：胚胎干细胞自我更新和分化中的 FGF 信号传导				47	0.0374707	0.238061	0.0374707	0.238061	4	Activin A, SHH, CXCR4, BMP2
183	Development_TGF-beta-dependent induction of EMT via MAPK	Development_TGF-beta 依赖性通过 MAPK 诱导 EMT				47	0.0374707	0.238061	0.0374707	0.238061	4	Endothelin-1, TGF-beta 2, ITGB3, TGF-beta
184	Neurophysiological process_Dopamine D2 receptor signaling in CNS	神经生理过程_中枢神经系统中的多巴胺D2受体信号传导				47	0.0374707	0.238061	0.0374707	0.238061	4	TY3H, G-protein alpha-i family, Adenylate cyclase type I, Dopamine D2 receptor
185	Neurophysiological process_GABA-B receptor signaling in presynaptic nerve terminals	神经生理过程_突触前神经末梢的GABA-B受体信号				28	0.0388045	0.24258	0.0388045	0.24258	3	G-protein alpha-i family, Adenylate cyclase type I, G-protein alpha-o
186	Rho-dependent regulation of normal and asthmatic smooth muscle contraction	正常和哮喘平滑肌收缩的 Rho 依赖性调节				28	0.0388045	0.24258	0.0388045	0.24258	3	Endothelin-1, G-protein alpha-i family, PLC-beta
187	Platelet activation during ADAM-TS13-deficient thrombotic microangiopathy development	ADAM-TS13缺陷型血栓性微血管病发展过程中的血小板活化			Y	28	0.0388045	0.24258	0.0388045	0.24258	3	alpha-IIb/beta-3 integrin, Histone H2B, Histone H3
188	Oxidative stress_Role of IL-8 signaling pathway in respiratory burst	氧化应激_IL-8信号通路在呼吸爆发中的作用			Y	48	0.0400397	0.24676	0.0400397	0.24676	4	IL-8, G-protein alpha-i family, PLD1, PLC-beta2
189	Signal transduction_Adenosine A3 receptor signaling pathway	信号转导_腺苷A3受体信号通路				48	0.0400397	0.24676	0.0400397	0.24676	4	Rho GTPase, G-protein alpha-i family, Adenylate cyclase, PLC-beta
190	Development_Schema: Embryonal myogenesis	Development_Schema：胚胎肌发生				12	0.0401064	0.24676	0.0401064	0.24676	2	SHH, CXCR4
191	Immune response_Plasmin signaling	免疫反应_纤溶酶信号			Y	70	0.0404702	0.247695	0.0404702	0.247695	5	PLAT (TPA), MMP-1, ITGB3, Histone H2B, Protein kinase G
192	Role and regulation of Prostaglandin E2 in gastric cancer	前列腺素E2在胃癌中的作用及调控				49	0.0427066	0.260021	0.0427066	0.260021	4	PGE2R4, IL-8, PGES, Adenylate cyclase
193	Development_Thromboxane A2 signaling pathway	发展_血栓烷A2信号通路			Y	50	0.0454713	0.267634	0.0454713	0.267634	4	EGF, G-protein alpha-i family, Adenylate cyclase, PLC-beta
194	Modulation of tumor response to cytotoxic T cells by hypoxia in tumors	肿瘤缺氧调节肿瘤对细胞毒性T细胞的反应			Y	50	0.0454713	0.267634	0.0454713	0.267634	4	Sequestosome 1(p62), 5'-NTD, CD137 ligand(TNFSF9), Adenosine A2a receptor
195	Immune response_Inhibitory action of lipoxins on superoxide production induced by IL-8 and Leukotriene B4 in neutrophils	免疫反应_脂氧素对中性粒细胞IL-8和白三烯B4诱导的超氧化物产生的抑制作用			Y	50	0.0454713	0.267634	0.0454713	0.267634	4	IL-8, G-protein alpha-i family, PLD1, PLC-beta2
196	Development_EDNRB signaling	开发_EDNRB信令				50	0.0454713	0.267634	0.0454713	0.267634	4	Endothelin-1, G-protein alpha-i family, Protein kinase G, PLC-beta
197	Immune response_C5a signaling	免疫反应_C5a信号			Y	50	0.0454713	0.267634	0.0454713	0.267634	4	IL-8, G-protein alpha-i family, PLD1, PLC-beta
198	PDE4 regulation of cyto/chemokine expression in inflammatory skin diseases	PDE4调节炎症性皮肤病中细胞/趋化因子的表达			Y	50	0.0454713	0.267634	0.0454713	0.267634	4	MxA, IL-8, G-protein alpha-i family, Adenylate cyclase
199	Role of histone modificators in progression of multiple myeloma	组蛋白修饰物在多发性骨髓瘤进展中的作用				30	0.0462465	0.267634	0.0462465	0.267634	3	Dynein 1, cytoplasmic, intermediate chains, Tubulin alpha, Histone H3
200	Inhibition of Ephrin receptors in colorectal cancer	Ephrin 受体在结直肠癌中的抑制作用				30	0.0462465	0.267634	0.0462465	0.267634	3	Ephrin-A receptor 7, WNT, Ephrin-A receptors
